# Supplementary material for: Association of Chronic Periodontitis with Migraine in a Korean Adult Population: A Nationwide Nested Case-Control Study
Source: Healthcare (Basel). 2025 Aug 26;13(17):2123. doi: 10.3390/healthcare13172123 (PMC12428593; doi:10.3390/healthcare13172123)
Supplement: Supplementary file 1 [file healthcare-13-02123-s001.zip]

Archive with 9 entries (9 files):
- Table S1 (Migraine) - d.pdf
- Table S2 (Migraine) - d.pdf
- Table S3 (Migraine) - d.pdf
- Table S4 (Migraine with aura) - d.pdf
- Table S5 (Migraine with aura) - d.pdf
- Table S6 (Migraine with aura) - d.pdf
- Table S7 (Migraine without aura) - d.pdf
- Table S8 (Migraine without aura) - d.pdf
- Table S9 (Migraine without aura) - d.pdf
